# Supplementary material for: Genomics of response to porcine reproductive and respiratory syndrome virus in purebred and crossbred sows: antibody response and performance following natural infection vs. vaccination
Source: J Anim Sci. 2021 Mar 29;99(5):skab097. doi: 10.1093/jas/skab097 (PMC8118356; doi:10.1093/jas/skab097)
Supplement: skab097_suppl_Supplementary_Table_1 [file skab097_suppl_supplementary_table_1.xlsx]

## Sheet: Sheet1
Supplementary Table 1: Bivariate Genome-wide Association Studies (BiGWAS).
Traits1		SSC2	Window Start (Kb)	Window End (Kb)	#SNPs3	Main SNP4	TGVM5 (%)	PPI6		Legend
Non-infected purebred sows										Traits	S/Poutbreak, antibody response to porcine reproductive and respiratory syndrome (PRRS) virus (PRRSV); S/PVx, antibody response to PRRS virus (PRRSV) vaccination; PPure_clean, performance of non-infected purebred sows; PPure_clean, performance of non-infected purebred sows; PPure_outbreak, performance of PRRSV-infected purebred sows; PCross_Vx, performance of crossbred PRRSV-vaccinated sows; ADG, …
	ADG	3	2047897	2991972	31	ALGA0005691	0.08	0.48		SSC	Sus scrofa chromosome;
	S/PVx	7	25003013	25967157	10	H3GA0020505	29.17	0.996		Window Start (Kb)	Start of 1-Mb windown explaining more of the genetic variance
	LMD	7	25003013	25967157	10	H3GA0020505	0.19	0.42		Window End (Kb)	End of 1-Mb windown explaining more of the genetic variance
	S/PVx	7	25003013	25967157	10	H3GA0020505	25.79	1		#SNPs	number of SNPs within the window;
	IMF	7	24217931	24865378	5	SIRI0000155	5.5	0.77		Main SNP	SNP within a window explaining most of the genetic variance;
	S/PVx	7	24217931	24865378	5	SIRI0000155	6.5	0.86		TGVM	total genetic variance explained by the markers;
	BF	7	25003013	25967157	10	H3GA0020505	0.39	0.16		PPI	posterior probability of inclusion.
	S/PVx	7	25003013	25967157	10	H3GA0020505	23.24	0.968
	NBA	7	25003013	25967157	10	H3GA0020505	3.52	0.52
	S/PVx	7	25003013	25967157	10	H3GA0020505	26.84	1
	NSB	7	25003013	25967157	10	H3GA0020505	0.09	0.48
	S/PVx	7	25003013	25967157	10	H3GA0020505	28.82	0.996
	MUM	14	46148505	46974113	20	H3GA0020505	0.16	0.5
	S/PVx	7	25003013	25967157	10	H3GA0020505	27.78	0.996
	NBD	15	126003644	126994412	47	H3GA0020505	0.31	0.51
	S/PVx	7	25003013	25967157	10	H3GA0020505	26.42	0.984
	TNB	7	25003013	25967157	10	H3GA0020505	4.72	0.612
	S/PVx	7	25003013	25967157	10	H3GA0020505	26.93	0.996
PRRSV-infected purebred sows
	NBA	7	25049757	25967157	10	H3GA0020505	3.65	0.374
	S/PVx	7	25049757	25967157	10	H3GA0020505	28.53	1
	NSB	7	25049757	25967157	10	H3GA0020506	1.34	0.318
	S/PVx	7	25049757	25967157	10	H3GA0020505	28.41	1
	MUM	7	25049757	25967157	10	H3GA0020507	2.9	0.394
	S/PVx	7	25049757	25967157	10	H3GA0020505	28.81	1
	NBD	7	25049757	25967157	10	H3GA0020508	4.71	0.516
	S/PVx	7	25049757	25967157	10	H3GA0020505	28.38	1
	TNB	7	25049757	25967157	10	H3GA0020509	1.93	0.334
	S/PVx	7	25049757	25967157	10	H3GA0020509	27.55	0.994
PRRSV vaccinated crossbred sows
	NBA	7	24217931	24865378	5	ASGA0032063	1.13	0.62
	S/Poutbreak	7	24217931	24865378	5	ASGA0032063	6.2	0.632
	NSB	14	47164317	47999414	23	ASGA0032063	0.18	0.5
	S/Poutbreak	7	24217931	24865378	5	ASGA0032063	4.6	0.55
	MUM	14	47164317	47999414	23	ASGA0032063	0.23	0.51
	S/Poutbreak	7	24217931	24865378	5	ASGA0032063	6.31	0.67
	NBD	1	10036902	10968552	32	ASGA0032063	0.22	0.5
	S/Poutbreak	7	24217931	24865378	5	ASGA0032063	5.17	0.57
	TNB	7	24217931	24865378	5	ASGA0032063	0.38	0.32
	S/Poutbreak	7	24217931	24865378	5	ASGA0032063	4.84	0.55
