# Supplementary material for: Genomics of response to porcine reproductive and respiratory syndrome virus in purebred and crossbred sows: antibody response and performance following natural infection vs. vaccination
Source: J Anim Sci. 2021 Mar 29;99(5):skab097. doi: 10.1093/jas/skab097 (PMC8118356; doi:10.1093/jas/skab097)
Supplement: skab097_suppl_Supplementary_Table_2 [file skab097_suppl_supplementary_table_2.xlsx]

## Sheet: Supplementary Table 2
Supplementary Table 2: Predicted means, posterior standard deviations (SD), and posterior probability obtained by fitting both SNPs, H3GA0020505 (H3GA) or ASGA0032063 (ASGA), simultaneously and one at a time as categorical fixed effects.
Trait1			Fitting both SNP simultaneously														Fitting each SNP at a time
			Predicted means (SD)								Posterior Probability						Predicted means (SD)									Posterior Probability
			H3GA0020505				ASGA0032063				H3GA0020505			ASGA0032063			H3GA0020505				ASGA0032063				H3GA0020505			ASGA0032063
			AA	AB	BB		AA	AB	BB		Additive	Dominance		Additive	Dominance		AA	AB	BB		AA	AB	BB		Additive	Dominance		Additive	Dominance
S/Poutbreak			1.29 (0.05)	1.26 (0.04)	1.25 (0.05)		1.34a (0.06)	1.34a (0.04)	1.13b (0.05)		0.733333	0.688889		1	1		1.34a (0.06)	1.28a (0.04)	1.14b (0.04)		1.35a (0.06)	1.33a (0.04)	1.11b (0.04)		1	0.931111		1	1
S/PVx			1.62a (0.12)	1.62a (0.07)	1.29b (0.07)		1.42 (0.10)a	1.56b (0.07)	1.56b (0.07)		1	0.997778		1	1		1.66a (0.11)	1.65a (0.06)	1.33b (0.06)		1.38 (0.12)	1.49 (0.07)	1.41 (0.07)		0.935556	0.937778		0.602222	0.975556
Non-infected purebred sows
	ADG		0.89 (0.17)	0.9 (0.17)	0.88 (0.17)		0.9 (0.22)	0.89 (0.18)	0.88 (0.17)		0.666667	0.904444		0.877778	0.991111		0.73 (0.01)	0.72 (0.01)	0.71 (0.01)		0.74a (0.02)	0.71b (0.01)	0.72b (0.01)		0.864444	0.604444		0.971111	0.973333
	LMD		4.49 (0.16)	4.49 (0.12)	4.34 (0.1)		4.23 (0.13)	4.46 (0.12)	4.64 (0.15)		0.833333	0.815556		0.995556	0.531111		2.45 (0.66)	2.42 (0.64)	2.28 (0.64)		2.39 (0.65)	2.35 (0.63)	2.24 (0.64)		0.848889	0.931111		0.92	0.753333
	IMF		2.09 (0.27)	2.05 (0.27)	1.79 (0.24)		1.96 (0.31)	1.91 (0.22)	2.06 (0.25)		0.92	0.831111		0.724444	0.786667		1.27 (0.29)	1.2 (0.29)	1.26 (0.29)		1.28 (0.30)	1.27 (0.29)	1.34 (0.29)		0.795556	0.757778		0.797778	0.655556
	BF		1.19 (0.19)	1.16 (0.19)	1.18 (0.2)		1.19 (0.20)	1.13 (0.19)	1.20 (0.19)		0.551111	0.675556		0.542222	0.944444		4.12 (0.58)	4.3 (0.56)	4.26 (0.56)		4.04 (0.57)	4.22 (0.56)	4.29 (0.56)		0.593333	0.975556		0.835556	0.806667
	NBA		12.38 (0.52)	12.01 (0.31)	11.76 (0.39)		11.87 (0.57)	12.07 (0.32)	12.21 (0.35)		0.804444	0.575556		0.693333	0.524444		12.25 (0.55)	12.01 (0.32)	11.88 (0.32)		12.04 (0.57)	12.02 (0.26)	12 (0.27)		0.737778	0.573333		0.533333	0.511111
	NSB		0.25 (0.04)	0.20 (0.03)	0.20 (0.03)		0.17 (0.05)	0.24 (0.03)	0.24 (0.03)		0.837778	0.737778		0.853333	0.866667		0.24 (0.04)	0.23 (0.02)	0.22 (0.02)		0.18a (0.05)	0.23b (0.03)	0.22b (0.03)		0.662222	0.526667		1	1
	MUM		0.15 (0.04)	0.12 (0.02)	0.09 (0.03)		0.12a (0.04)	0.11a (0.02)	0.13b (0.03)		0.913333	0.502222		1	1		0.15 (0.03)	0.11 (0.02)	0.09 (0.02)		0.14 (0.04)	0.1 (0.02)	0.11 (0.02)		0.917778	0.657778		0.784444	0.837778
	NBD		0.35 (0.05)	0.29 (0.03)	0.27 (0.04)		0.26 (0.06)	0.31 (0.03)	0.33 (0.03)		0.908889	0.693333		0.82	0.684444		0.33 (0.05)	0.3 (0.03)	0.29 (0.03)		0.29 (0.05)	0.3 (0.03)	0.3 (0.03)		0.808889	0.631111		0.604444	0.624444
	TNB		14.39 (0.62)	13.37 (0.4)	12.89 (0.44)		13.0 (0.70)	13.67 (0.38)	13.98 (0.44)		0.984444	0.746667		0.862222	0.666667		14.12 (0.59)	13.43 (0.37)	13.19 (0.39)		13.44 (0.66)	13.46 (0.31)	13.45 (0.33)		0.942222	0.735556		0.517778	0.531111
PRRSV-infected purebred sows
	ADG		0.72 (0.01)	0.73 (0.01)	0.72 (0.01)		0.73 (0.02)	0.72 (0.01)	0.73 (0.01)		0.528889	0.877778		0.62	0.891111		0.72 (0.01)	0.72 (0.01)	0.72 (0.01)		0.72 (0.02)	0.72 (0.01)	0.73 (0.01)		0.724444	0.7		0.586667	0.862222
	LMD		4.65 (0.17)	4.71 (0.15)	4.74 (0.17)		4.74 (0.19)	4.64 (0.15)	4.73 (0.15)		0.673333	0.782222		0.533333	0.984444		4.65 (0.17)	4.68 (0.16)	4.76 (0.16)		4.69 (0.19)	4.63 (0.15)	4.74 (0.15)		0.717778	0.557778		0.753333	0.564444
	IMF		2.19 (0.17)	2.12 (0.14)	1.98 (0.16)		2.08 (0.19)	2.07 (0.14)	2.13 (0.14)		0.742222	0.737778		0.535556	0.886667		2.18 (0.17)	2.13 (0.14)	2.02 (0.14)		2.16 (0.19)	2.11 (0.15)	2.08 (0.15)		0.657778	0.882222		0.708889	0.966667
	BF		1.15 (0.08)	1.12 (0.07)	1.14 (0.07)		1.17 (0.08)	1.11 (0.07)	1.13 (0.08)		0.54	1		0.6	0.837778		1.16 (0.08)	1.1 (0.07)	1.13 (0.07)		1.18 (0.08)	1.1 (0.07)	1.14 (0.07)		0.84	0.646667		0.671111	0.951111
	NBA		6.24 (0.79)	7.61 (0.61)	7.88 (0.66)		7.86 (0.96)	6.91 (0.53)	6.97 (0.64)		0.931111	0.842222		0.771111	0.793333		8.79 (2.28)	9.64 (2.18)	9.89 (2.17)		9.61 (2.25)	9.63 (2.14)	9.91 (2.12)		0.922222	0.715556		0.633333	0.604444
	NSB		0.71 (0.12)	0.84 (0.09)	0.68 (0.08)		0.75 (0.14)	0.68 (0.09)	0.8 (0.08)		0.568889	0.904444		0.608889	0.808889		0.81 (0.25)	0.87 (0.22)	0.81 (0.22)		0.79 (0.24)	0.83 (0.21)	0.84 (0.21)		0.515556	0.802222		0.628889	0.571111
	MUM		1.33 (0.17)	1.22 (0.12)	1.36 (0.1)		1.34 (0.18)	1.23 (0.11)	1.34 (0.10)		0.671111	0.76		0.7	0.653333		1.67 (0.35)	1.47 (0.34)	1.68 (0.34)		1.67 (0.37)	1.46 (0.34)	1.66 (0.34)		0.877778	0.88		0.893333	0.791111
	NBD		1.76 (0.16)	1.64 (0.12)	1.66 (0.1)		1.71 (0.17)	1.61 (0.12)	1.73 (0.09)		0.717778	0.626667		0.68	0.717778		2.19 (0.47)	1.97 (0.46)	2.08 (0.45)		2.1 (0.47)	1.92 (0.45)	2.07 (0.45)		0.915556	0.52		0.88	0.713333
	TNB		12.35 (0.72)	13.06 (0.49)	13.75 (0.56)		14.21 (0.8)	12.78 (0.48)	12.17 (0.53)		0.926667	0.506667		0.982222	0.771111		12.22 (4.5)	11.99 (4.52)	12.21 (4.48)		14.07 (4.23)	13.13 (4.2)	13.03 (4.16)		0.504444	0.706667		0.931111	0.808889
PRRSV-vaccinated crossbred sows
	NBA		14.03 (1)	12.97 (0.82)	13.12 (0.84)		12.8b (0.95)	13.5a (0.85)	13.7a (0.83)		0.955556	0.88		0.904444	0.948889		14.29 (0.95)	13.24 (0.78)	13.42 (0.78)		12.6 (0.89)	13.21 (0.78)	13.42 (0.79)		0.971111	0.868889		0.886667	0.971111
	NSB		0.16 (0.14)	0.23 (0.11)	0.2 (0.11)		0.24 (0.13)	0.17 (0.12)	0.18 (0.12)		0.802222	0.508889		0.806667	0.766667		0.15 (0.15)	0.21 (0.11)	0.18 (0.12)		0.26 (0.14)	0.2 (0.11)	0.19 (0.12)		0.744444	0.537778		0.795556	0.782222
	MUM		0.21 (0.13)	0.13 (0.11)	0.14 (0.11)		0.15 (0.12)	0.15 (0.11)	0.17 (0.11)		0.911111	0.762222		0.535556	1		0.20 (0.12)	0.12 (0.10)	0.14 (0.10)		0.12 (0.12)	0.12 (0.10)	0.14 (0.10)		0.866667	0.702222		0.517778	0.72
	NBD		0.37 (0.17)	0.33 (0.14)	0.31 (0.14)		0.38 (0.16)	0.31 (0.14)	0.32 (0.14)		0.608889	0.711111		0.8	0.704444		0.35 (0.16)	0.31 (0.14)	0.30 (0.14)		0.39 (0.17)	0.3 (0.14)	0.31 (0.14)		0.677778	0.68		0.8	0.713333
	TNB		14.9a (1.00)	13.6b (0.84)	13.7b (0.85)		13.69 (0.97)	14.16 (0.85)	14.34 (0.86)		0.993333	0.96		0.535556	1		15.09a (0.98)	13.74b (0.76)	13.89b (0.77)		13.37 (0.91)	13.76 (0.77)	13.98 (0.78)		0.991111	0.948889		0.757778	0.924444
1Traits: S/Poutbreak, antibody response to porcine reproductive and respiratory syndrome (PRRS) virus (PRRSV); S/PVx, antibody response to PRRSV vaccination; NBA, number born alive; NSB, number stillborn; MUM, number of piglets mummied; NBD, number born dead; TNB, total number born; ADG, average daily gain; LMA, loin muscle area; IMF, intramuscular fat percentage; BF, backfat.
